# Supplementary material for: Causal relationship between gut microbiota and cancers: a two-sample Mendelian randomisation study
Source: BMC Med. 2023 Feb 21;21:66. doi: 10.1186/s12916-023-02761-6 (PMC9945666; doi:10.1186/s12916-023-02761-6)
Supplement: Supplementary file 1 — Additional file 1: Table S1. Overview of the source of cancer data. [file 12916_2023_2761_MOESM1_ESM.xlsx]

## Sheet: S1
Supplemental Table 1. Overview of the source of cancer data.
GWAS ID	Year	Trait	Consortium	Sample size	Case	Control	Number of SNPs	Population
ieu-b-4810	2021	Breast cancer	UK Biobank	212402	13879	198523	NA	European
ebi-a-GCST004988	2017	Breast cancer	NA	139274	76192	63082	11069665	European
ebi-a-GCST007236	2015	Breast cancer	NA	89677	46785	42892	13742658	European
ieu-a-1126	2017	Breast cancer	BCAC	228951	122977	105974	10680257	European
ieu-a-1131	2017	Breast cancer	BCAC	32498	14910	17588	10680257	European
ieu-a-1168	2015	Breast cancer	BCAC	33832	15748	18084	13011123	European
ieu-a-1130	2017	Breast cancer	BCAC	89677	46785	42892	10680257	European
ieu-a-1162	2015	Breast cancer	BCAC	89677	46785	42892	195514	European
ieu-a-1129	2017	Breast cancer	BCAC	106776	61282	45494	10680257	European
ieu-a-1165	2015	Breast cancer	BCAC	37954	2900	35054	12940150	European
ukb-a-55	2017	Breast cancer	Neale Lab	337159	7480	329679	10894596	European
ukb-b-16890	2018	Breast cancer	MRC-IEU	462933	10303	452630	9851867	European
ieu-a-1128	2017	ER- Breast cancer	BCAC	127442	21468	105974	10680257	European
ieu-a-1137	2017	ER- Breast cancer	BCAC	22068	4480	17588	10680257	European
ieu-a-1166	2015	ER- Breast cancer	BCAC	21695	3611	18084	13011123	European
ieu-a-1136	2017	ER- Breast cancer	BCAC	50225	7333	42892	10680257	European
ieu-a-1160	2015	ER- Breast cancer	BCAC	50225	7333	42892	195514	European
ieu-a-1135	2017	ER- Breast cancer	BCAC	55149	9655	45494	10680257	European
ieu-a-1163	2015	ER- Breast cancer	BCAC	6881	920	5961	8828662	European
ieu-a-1127	2017	ER+ Breast cancer	BCAC	175475	69501	105974	10680257	European
ieu-a-1134	2017	ER+ Breast cancer	BCAC	21814	4226	17588	10680257	European
ieu-a-1167	2015	ER+ Breast cancer	BCAC	22286	4202	18084	13011123	European
ieu-a-1133	2017	ER+ Breast cancer	BCAC	69970	27078	42892	10680257	European
ieu-a-1161	2015	ER+ Breast cancer	BCAC	69970	27078	42892	195514	European
ieu-a-1132	2017	ER+ Breast cancer	BCAC	83691	38197	45494	10680257	European
ieu-a-1164	2015	ER+ Breast cancer	BCAC	23059	1333	21726	8714606	European
finn-b-C3_NSCLC_SQUAM_EXALLC	2021	Squamous cell lung cancer	NA	174369	365	174004	16380303	European
finn-b-C3_NSCLC_SQUAM	2021	Squamous cell lung cancer	NA	218792	365	218427	16380466	European
ieu-a-967	2014	Squamous cell lung cancer	ILCCO	18313	3275	15038	8893750	European
finn-b-C3_SCLC_EXALLC	2021	Small cell lung cancer	FINNGEN	174185	179	174006	16380303	European
finn-b-C3_SCLC	2021	Small cell lung cancer	FINNGEN	218792	179	218613	16380466	European
finn-b-C3_LUNG_NONSMALL	2021	Non-small cell lung cancer	FINNGEN	218792	1627	217165	16380466	European
finn-b-C3_LUNG_NONSMALL_EXALLC	2021	Non-small cell lung cancer	FINNGEN	175633	1627	174006	16380305	European
ukb-d-LUNG_CANCER_MESOT	2018	Lung cancer and mesothelioma	NA	361194	2007	359187	10455414	European
ieu-b-4954	2021	Lung cancer	UK Biobank	374687	2671	372016	11078115	European
ieu-a-966	2014	Lung cancer	ILCCO	27209	11348	15861	8945893	European
ieu-b-4955	2021	Lung cancer	UK Biobank	374687	2671	372016	11078115	European
finn-b-C3_NSCLC_ADENO_EXALLC	2021	lung adenocarcinoma	FINNGEN	174576	571	174005	16380303	European
ieu-a-965	2014	Lung adenocarcinoma	ILCCO	18336	3442	14894	8881354	European
finn-b-C3_NSCLC_ADENO	2021	lung adenocarcinoma	FINNGEN	218792	571	218221	16380466	European
ieu-a-1230	2017	Serous ovarian cancer: low malignant potential	OCAC	42895	1954	40941	NA	European
ieu-a-1229	2017	Serous ovarian cancer: low grade and low malignant potential	OCAC	43907	2966	40941	NA	European
ieu-b-4963	2021	Ovarian cancer	UK Biobank	199741	1218	198523	9822229	European
ieu-a-1120	2017	Ovarian cancer	OCAC	66450	25509	40941	NA	European
ieu-a-1231	2017	Mucinous ovarian cancer: invasive and low malignant potential	OCAC	43507	2566	40941	NA	European
ieu-a-1233	2017	Low malignant potential ovarian cancer	OCAC	47147	3103	40941	NA	European
ieu-a-1232	2017	Low malignant potential mucinous ovarian cancer	OCAC	42090	1149	40941	NA	European
ieu-a-1122	2017	Low grade serous ovarian cancer	OCAC	41953	1012	40941	NA	European
ieu-a-1123	2017	Invasive mucinous ovarian cancer	OCAC	42358	1417	40941	NA	European
ieu-a-1121	2017	High grade serous ovarian cancer	OCAC	53978	13037	40941	NA	European
ieu-a-1228	2017	High grade and low grade serous ovarian cancer	OCAC	54990	14049	40941	NA	European
ieu-a-1125	2017	Endometrioid ovarian cancer	OCAC	43751	2810	40941	NA	European
ieu-a-1124	2017	Clear cell ovarian cancer	OCAC	42307	1366	40941	NA	European
ieu-b-4912	2021	Head and neck cancer	UK Biobank	373122	1106	372016	9655080	European
ieu-b-4913	2021	Laryngeal cancer	UK Biobank	372289	273	372016	7239512	European
ieu-b-4961	2021	Oral cavity cancer	UK Biobank	372373	357	372016	7723107	European
ieu-b-4962	2021	Oral and oropharyngeal cancer	UK Biobank	372855	839	372016	9185233	European
ieu-b-4968	2021	Oropharyngeal cancer	UK Biobank	372510	494	372016	8283869	European
ieu-b-86	2016	Oral cavity and pharyngeal cancer	Oncoarray oral cavity and oropharyngeal cancer	5425	2497	2928	7514278	European
ieu-b-87	2016	Oral cavity and pharyngeal cancer	Oncoarray oral cavity and oropharyngeal cancer	4671	2342	2329	7510261	European
ieu-b-88	2016	Oral cavity and pharyngeal cancer	Oncoarray oral cavity and oropharyngeal cancer	1340	613	727	7514889	European
ieu-b-89	2016	Oral cavity and pharyngeal cancer	Oncoarray oral cavity and oropharyngeal cancer	5425	2497	2928	7514278	European
ieu-b-90	2016	Oral cavity and pharyngeal cancer	Oncoarray oral cavity and oropharyngeal cancer	4671	2342	2329	7510261	European
ieu-b-91	2016	Oral cavity and pharyngeal cancer	Oncoarray oral cavity and oropharyngeal cancer	1340	613	727	7514889	European
ieu-b-93	2016	Oral cavity cancer	Oncoarray oral cavity and oropharyngeal cancer	3464	1135	2329	7506142	European
ieu-b-94	2016	Oral cavity cancer	Oncoarray oral cavity and oropharyngeal cancer	4151	1223	2928	7510833	European
ieu-b-95	2016	Oral cavity cancer	Oncoarray oral cavity and oropharyngeal cancer	1067	340	727	7511499	European
ieu-b-96	2016	Oropharyngeal cancer	Oncoarray oral cavity and oropharyngeal cancer	4018	1090	2928	7508444	European
ieu-b-97	2016	Oropharyngeal cancer	Oncoarray oral cavity and oropharyngeal cancer	3448	1119	2329	7506485	European
ieu-b-98	2016	Oropharyngeal cancer	Oncoarray oral cavity and oropharyngeal cancer	932	205	727	7506712	European
ieu-b-4809	2021	Prostate cancer	UK Biobank	182625	9132	173493	NA	European
ieu-b-85	2018	Prostate cancer	PRACTICAL	140254	79148	61106	20346368	European
ukb-d-C3_PROSTATE	2018	Prostate cancer	Neale lab	361194	6321	354873	12453833	European
finn-b-C3_PROSTATE_EXALLC	2021	Prostate cancer	FINNGEN	80996	6311	74685	16377987	European
finn-b-C3_STOMACH_EXALLC	2021	Malignant neoplasm of stomach (all cancers excluded)	FINNGEN	174639	633	174006	16380305	European
ukb-b-13545	2018	endometrial cancer	MRC-IEU	462933	1151	461782	9851867	European
ebi-a-GCST006464	2018	Endometrial cancer	NA	121885	12906	108979	9470555	European
ieu-a-1125	2017	Endometrioid ovarian cancer	OCAC	43751	2810	40941	NA	European
ebi-a-GCST006465	2018	Endometrial cancer (endometrioid histology)	NA	54884	8758	46126	9464330	European
ebi-a-GCST006466	2018	Endometrial cancer (Non-endometrioid histology)	NA	36677	1230	35447	8974630	European
ieu-b-4965	2021	Colorectal cancer	UK Biobank	377673	5657	372016	11738639	European
finn-b-C3_COLORECTAL_EXALLC	2021	Colorectal cancer	FINNGEN	177028	3022	174006	16380321	European
finn-b-C3_COLON_ADENO_EXALLC	2021	Colon adenocarcinoma	FINNGEN	175402	1396	174006	16380311	European
finn-b-C3_COLON_EXALLC	2021	Malignant neoplasm of colon	FINNGEN	175809	1803	174006	16380317	European
