# Supplementary material for: Causal relationship between gut microbiota and cancers: a two-sample Mendelian randomisation study
Source: BMC Med. 2023 Feb 21;21:66. doi: 10.1186/s12916-023-02761-6 (PMC9945666; doi:10.1186/s12916-023-02761-6)
Supplement: Supplementary file 2 — Additional file 2: Table S2. F statistics of instrumental variables (IVs). [file 12916_2023_2761_MOESM2_ESM.xlsx]

## Sheet: Sheet1
Supplemental Table 2. The F statistics of instrumental variables (IVs)
Selected gut microbiota	F value
class.Actinobacteria.id.419	85.3772
family.Bifidobacteriaceae.id.433	57.8459
family.Oxalobacteraceae.id.2966	29.812
family.Peptostreptococcaceae.id.2042	32.495
family.Streptococcaceae.id.1850	33.3874
genus..Eubacteriumcoprostanoligenesgroup.id.11375	32.6537
genus..Ruminococcustorquesgroup.id.14377	31.2848
genus.Allisonella.id.2174	32.3742
genus.Bifidobacterium.id.436	59.7326
genus.Erysipelatoclostridium.id.11381	34.619
genus.Intestinibacter.id.11345	30.8034
genus.Oxalobacter.id.2978	31.1352
genus.Romboutsia.id.11347	29.351
genus.RuminococcaceaeUCG013.id.11370	31.1944
genus.Streptococcus.id.1853	36.5722
genus.Tyzzerella3.id.11335	35.4166
order.Bifidobacteriales.id.432	57.8459
order.Gastranaerophilales.id.1591	30.0653
phylum.Actinobacteria.id.400	58.1615
