# Supplementary material for: Causal relationship between gut microbiota and cancers: a two-sample Mendelian randomisation study
Source: BMC Med. 2023 Feb 21;21:66. doi: 10.1186/s12916-023-02761-6 (PMC9945666; doi:10.1186/s12916-023-02761-6)
Supplement: Supplementary file 3 — Additional file 3: Table S3. The potential relationships between gut microbiota and cancer risk. [file 12916_2023_2761_MOESM3_ESM.xlsx]

## Sheet: Sheet1
Supplemental Table 3. The potential relationships between gut microbiome and cancer risk.
Gut microbiota(exposure)	id.outcome	cancer type(outcome)	Consortium	Method	Number of SNPs	β	SE	P value	OR	95%CI
genus.RuminococcaceaeUCG013.id.11370	ukb-a-55	Breast cancer	Neale Lab	Wald Ratio	1	-0.0162553	0.00570174	4.36×10-3	0.983876	0.973-0.995
genus.RuminococcaceaeUCG013.id.11370	ieu-b-4810	Breast cancer	UK Biobank	IVW	2	-0.0202469	0.00856661	1.81×10-2	0.979957	0.964-0.997
genus.RuminococcaceaeUCG013.id.11370	ieu-a-1133	ER+ Breast cancer	BCAC	Wald Ratio	1	0.427202	0.203314	3.56×10-2	1.53296	1.029-2.283
genus.RuminococcaceaeUCG013.id.11370	ukb-b-16890	Breast cancer	MRC-IEU	Wald Ratio	1	-0.00978824	0.0048738	4.46×10-2	0.99026	0.981-0.999
genus.RuminococcaceaeNK4A214group.id.11358	ieu-b-4810	Breast cancer	UK Biobank	IVW	4	-0.0156542	0.00644959	1.52×10-2	0.984468	0.972-0.997
genus.RuminococcaceaeNK4A214group.id.11358	ieu-a-1134	ER+ Breast cancer	BCAC	IVW	3	0.701388	0.327518	3.22×10-2	2.01655	1.061-3.832
genus.Oxalobacter.id.2978	ieu-b-4810	Breast cancer	UK Biobank	IVW	8	-0.00500705	0.00246155	4.19×10-2	0.995005	0.990-0.999
genus.Oxalobacter.id.2978	ieu-a-1134	ER+ Breast cancer	BCAC	IVW	4	-0.290556	0.142452	4.14×10-2	0.747847	0.566-0.989
genus.Holdemanella.id.11393	ieu-a-1133	ER+ Breast cancer	BCAC	Wald Ratio	1	-0.373326	0.165064	2.37×10-2	0.688441	0.498-0.951
genus.Holdemanella.id.11393	ebi-a-GCST004988	Breast cancer	EBI	Wald Ratio	1	-0.180283	0.0854587	3.49×10-2	0.835034	0.706-0.987
genus..Eubacteriumeligensgroup.id.14372	ukb-b-16890	Breast cancer	MRC-IEU	Wald Ratio	1	-0.0102038	0.00477317	3.25×10-2	0.989848	0.981-0.999
genus..Eubacteriumeligensgroup.id.14372	ieu-a-1129	Breast cancer	BCAC	Wald Ratio	1	-0.28633	0.142195	4.40×10-2	0.751014	0.568-0.992
class.Alphaproteobacteria.id.2379	ukb-a-55	Breast cancer	Neale Lab	IVW	2	-0.0098849	0.00397662	1.29×10-2	0.990164	0.982-0.998
class.Alphaproteobacteria.id.2379	ieu-a-1135	ER- Breast cancer	BCAC	IVW	2	0.377226	0.158381	1.72×10-2	1.45823	1.069-1.989
class.Alphaproteobacteria.id.2379	ieu-b-4810	Breast cancer	UK Biobank	IVW	4	-0.0240631	0.0119358	4.38×10-2	0.976224	0.954-0.999
order.Selenomonadales.id.2165	ieu-b-4968	Oropharyngeal cancer	UK Biobank	Wald Ratio	1	-0.00418704	0.00163312	1.04×10-2	0.995822	0.993-0.999
order.Selenomonadales.id.2165	ieu-b-93	Oral cavity cancer	Oncoarray oral cavity and oropharyngeal cancer	Wald Ratio	1	-2.15821	1.00834	3.23×10-2	0.115532	0.016-0.834
genus.Turicibacter.id.2162	ieu-b-4962	Oral and oropharyngeal cancer	UK Biobank	IVW	2	-0.00218108	0.00102741	3.38×10-2	0.997821	0.996-0.999
genus.Turicibacter.id.2162	ieu-b-97	Oropharyngeal cancer	Oncoarray oral cavity and oropharyngeal cancer	IVW	2	1.03797	0.514358	4.36×10-2	2.82349	1.030-7.738
genus.Turicibacter.id.2162	ieu-b-89	Oral cavity and pharyngeal cancer	Oncoarray oral cavity and oropharyngeal cancer	IVW	2	0.752115	0.380433	4.80×10-2	2.12148	1.006-4.472
genus.Ruminococcus1.id.11373	ieu-b-4912	Head and neck cancer	UK Biobank	Wald Ratio	1	0.00869059	0.00233547	1.98×10-4	1.00873	1.004-1.013
genus.Ruminococcus1.id.11373	ieu-b-4962	Oral and oropharyngeal cancer	UK Biobank	Wald Ratio	1	0.00725016	0.00203676	3.71×10-4	1.00728	1.003-1.011
genus.Ruminococcus1.id.11373	ieu-b-4968	Oropharyngeal cancer	UK Biobank	Wald Ratio	1	0.00403342	0.00156491	9.95×10-3	1.00404	1.001-1.007
genus.Ruminococcus1.id.11373	ieu-b-4961	Oral cavity cancer	UK Biobank	Wald Ratio	1	0.00336449	0.00133122	1.15×10-2	1.00337	1.001-1.006
genus.Ruminococcus1.id.11373	ieu-b-93	Oral cavity cancer	Oncoarray oral cavity and oropharyngeal cancer	Wald Ratio	1	-2.31463	1.06087	2.91×10-2	0.0988022	0.012-0.79
genus.Ruminococcus1.id.11373	ieu-b-95	Oral cavity cancer	Oncoarray oral cavity and oropharyngeal cancer	Wald Ratio	1	-3.50812	1.71186	4.04×10-2	0.0299532	0.001-0.858
genus.RuminococcaceaeUCG014.id.11371	ieu-b-91	Oral cavity and pharyngeal cancer	Oncoarray oral cavity and oropharyngeal cancer	Wald Ratio	1	-3.55191	1.17335	2.47×10-3	0.0286699	0.003-0.286
genus.RuminococcaceaeUCG014.id.11371	ieu-b-95	Oral cavity cancer	Oncoarray oral cavity and oropharyngeal cancer	Wald Ratio	1	-3.62624	1.45474	1.27×10-2	0.0266162	0.002-0.461
genus.RuminococcaceaeUCG014.id.11371	ieu-b-4913	Laryngeal cancer	UK Biobank	Wald Ratio	1	-0.00155116	0.000778558	4.63×10-2	0.99845	0.997-0.999
genus.Odoribacter.id.952	ieu-b-96	Oropharyngeal cancer	Oncoarray oral cavity and oropharyngeal cancer	Wald Ratio	1	-3.11635	0.928913	7.94×10-4	0.0443185	0.007-0.274
genus.Odoribacter.id.952	ieu-b-89	Oral cavity and pharyngeal cancer	Oncoarray oral cavity and oropharyngeal cancer	Wald Ratio	1	-1.94772	0.659228	3.13×10-3	0.142599	0.039-0.519
genus.Odoribacter.id.952	ieu-b-94	Oral cavity cancer	Oncoarray oral cavity and oropharyngeal cancer	Wald Ratio	1	-2.02263	0.824035	1.41×10-2	0.132307	0.026-0.665
genus.Odoribacter.id.952	ieu-b-4961	Oral cavity cancer	UK Biobank	Wald Ratio	1	-0.00234488	0.00118602	4.80×10-2	0.997658	0.995-0.999
genus.Dorea.id.1997	ieu-b-93	Oral cavity cancer	Oncoarray oral cavity and oropharyngeal cancer	Wald Ratio	1	2.59729	0.934204	5.43×10-3	13.4273	2.152-83.792
genus.Dorea.id.1997	ieu-b-4968	Oropharyngeal cancer	UK Biobank	Wald Ratio	1	0.0038515	0.00152898	1.18×10-2	1.00386	1.001-1.007
genus.Dorea.id.1997	ieu-b-90	Oral cavity and pharyngeal cancer	Oncoarray oral cavity and oropharyngeal cancer	Wald Ratio	1	1.58096	0.79048	4.55×10-2	4.85962	1.032-22.881
class.Negativicutes.id.2164	ieu-b-4968	Oropharyngeal cancer	UK Biobank	Wald Ratio	1	-0.00418704	0.00163312	1.04×10-2	0.995822	0.993-0.999
class.Negativicutes.id.2164	ieu-b-93	Oral cavity cancer	Oncoarray oral cavity and oropharyngeal cancer	Wald Ratio	1	-2.15821	1.00834	3.23×10-2	0.115532	0.016-0.834
genus..Eubacteriumcoprostanoligenesgroup.id.11375	finn-b-C3_SCLC	Small cell lung cancer	FINNGEN	IVW	2	-3.27148	1.41774	2.10×10-2	0.0379503	0.002-0.611
genus..Eubacteriumcoprostanoligenesgroup.id.11375	ieu-a-965	Lung adenocarcinoma	ILCCO	IVW	2	0.713329	0.337918	3.48×10-2	2.04077	1.052-3.958
genus.Parasutterella.id.2892	finn-b-C3_SCLC	Small cell lung cancer	FINNGEN	Wald Ratio	1	-3.74662	1.60699	1.97×10-2	0.0235973	0.001-0.551
genus.Parasutterella.id.2892	ieu-a-965	Lung adenocarcinoma	ILCCO	IVW	2	0.718812	0.312153	2.13×10-2	2.05199	1.113-3.783
genus.RuminococcaceaeUCG003.id.11361	ieu-a-965	Lung adenocarcinoma	ILCCO	IVW	3	-0.619666	0.222718	5.40×10-3	0.538124	0.348-0.833
genus.RuminococcaceaeUCG003.id.11361	ieu-a-966	Lung cancer	ILCCO	IVW	3	-0.300747	0.150219	4.53×10-2	0.740265	0.551-0.994
genus.RuminococcaceaeUCG003.id.11361	finn-b-C3_SCLC	Small cell lung cancer	FINNGEN	IVW	3	1.96034	0.916093	3.24×10-2	7.10173	1.179-42.772
order.Lactobacillales.id.1800	ieu-a-967	Squamous cell lung cancer	ILCCO	IVW	2	1.15723	0.377494	2.17×10-3	3.1811	1.51-86.667
order.Lactobacillales.id.1800	finn-b-C3_SCLC	Small cell lung cancer	FINNGEN	IVW	2	4.23169	1.42895	3.06×10-3	68.8337	4.183-1132.798
order.Verrucomicrobiales.id.4030	ieu-b-4809	prostate cancer	UK Biobank	Wald Ratio	1	-0.0366261	0.0110033	8.73×10-4	0.964036	0.943-0.985
order.Verrucomicrobiales.id.4030	ukb-d-C3_PROSTATE	prostate cancer	Neale lab	Wald Ratio	1	-0.012092	0.00460536	8.65×10-3	0.987981	0.979-0.997
order.Verrucomicrobiales.id.4030	ieu-b-85	prostate cancer	PRACTICAL	Wald Ratio	1	-0.258736	0.124033	3.70×10-2	0.772027	0.605-0.984
genus.Terrisporobacter.id.11348	finn-b-C3_PROSTATE_EXALLC	prostate cancer	FINNGEN	Wald Ratio	1	-0.964228	0.242051	6.79×10-5	0.381278	0.237-0.613
genus.Terrisporobacter.id.11348	ieu-b-85	prostate cancer	PRACTICAL	Wald Ratio	1	-0.17933	0.0786223	2.26×10-2	0.83583	0.716-0.975
genus.Roseburia.id.2012	ieu-b-85	prostate cancer	PRACTICAL	Wald Ratio	1	0.54659	0.154353	3.98×10-4	1.72735	1.276-2.338
genus.Roseburia.id.2012	ieu-b-4809	prostate cancer	UK Biobank	Wald Ratio	1	0.0405759	0.0136977	3.05×10-3	1.04141	1.014-1.070
genus.Akkermansia.id.4037	ieu-b-4809	prostate cancer	UK Biobank	Wald Ratio	1	-0.0365932	0.0109934	8.73×10-4	0.964068	0.944-0.985
genus.Akkermansia.id.4037	ukb-d-C3_PROSTATE	prostate cancer	Neale lab	Wald Ratio	1	-0.0120811	0.00460122	8.65×10-3	0.987992	0.979-0.997
genus.Akkermansia.id.4037	ieu-b-85	prostate cancer	PRACTICAL	Wald Ratio	1	-0.258504	0.123922	3.70×10-2	0.772206	0.606-0.985
family.Verrucomicrobiaceae.id.4036	ieu-b-4809	prostate cancer	UK Biobank	Wald Ratio	1	-0.0366261	0.0110033	8.73×10-4	0.964036	0.943-0.985
family.Verrucomicrobiaceae.id.4036	ukb-d-C3_PROSTATE	prostate cancer	Neale lab	Wald Ratio	1	-0.012092	0.00460536	8.65×10-3	0.987981	0.979-0.997
family.Verrucomicrobiaceae.id.4036	ieu-b-85	prostate cancer	PRACTICAL	Wald Ratio	1	-0.258736	0.124033	3.70×10-2	0.772027	0.605-0.984
class.Verrucomicrobiae.id.4029	ieu-b-4809	prostate cancer	UK Biobank	Wald Ratio	1	-0.0366261	0.0110033	8.73×10-4	0.964036	0.943-0.985
class.Verrucomicrobiae.id.4029	ukb-d-C3_PROSTATE	prostate cancer	Neale lab	Wald Ratio	1	-0.012092	0.00460536	8.65×10-3	0.987981	0.979-0.997
class.Verrucomicrobiae.id.4029	ieu-b-85	prostate cancer	PRACTICAL	Wald Ratio	1	-0.258736	0.124033	3.70×10-2	0.772027	0.605-0.984
genus.Adlercreutzia.id.812	ieu-a-1125	Endometrioid ovarian cancer	OCAC	Wald Ratio	1	-1.04796	0.392056	7.52×10-3	0.350652	0.163-0.756
genus.Adlercreutzia.id.812	ebi-a-GCST006464	Endometrial cancer	EBI	Wald Ratio	1	-0.45469	0.205743	2.71×10-2	0.634645	0.424-0.950
